# Supplementary material for: A Pilot Study to Evaluate an International Normalized Ratio-Derived Formula in Combination with Heparin-Calibrated Anti-Xa Activity in Calculating a Plasma Edoxaban Level
Source: J Clin Med. 2025 Feb 5;14(3):1006. doi: 10.3390/jcm14031006 (PMC11818660; doi:10.3390/jcm14031006)
Supplement: Supplementary file 1 [file jcm-14-01006-s001.zip]

Archive with 1 entries (1 files):
- jcm-3167873-supplementary.pdf
